# Supplementary material for: Proteomic and Functional Characterization of Antimicrobial Peptides Derived from Fisheries Bycatch via Enzymatic Hydrolysis
Source: Mar Drugs. 2026 Jan 10;24(1):36. doi: 10.3390/md24010036 (PMC12843163; doi:10.3390/md24010036)
Supplement: Supplementary file 1 [file marinedrugs-24-00036-s001.zip]

Archive with 1,424 entries (1,406 files):
- marinedrugs-4026000-supplementary.pdf
- SM1.png
- SM10.png
- SM11.png
- SM12.png
- SM13.png
- SM14.png
- SM15.png
- SM16.png
- SM17.png
- SM18.png
- SM19.png
- SM2.png
- SM20.png
- SM21.png
- SM22.png
- SM23.png
- SM24.png
- SM25.png
- SM26.png
- SM27.png
- SM28.png
- SM29.png
- SM3.png
- SM30.png
- SM31.png
- SM32.png
- SM33.png
- SM34.png
- SM35.png
- SM36.png
- SM37.png
- SM38/
- SM38/HA/
- SM38/HA/export.css
- SM38/HA/img/
- SM38/HA/img/cov_53234.png
- SM38/HA/img/cov_53235.png
- SM38/HA/img/cov_53236.png
- SM38/HA/img/cov_53237.png
- SM38/HA/img/cov_53238.png
- SM38/HA/img/cov_53239.png
- SM38/HA/img/cov_53240.png
- SM38/HA/img/cov_53241.png
- SM38/HA/img/cov_53242.png
- SM38/HA/img/cov_53243.png
- SM38/HA/img/cov_53302.png
- SM38/HA/img/cov_53308.png
- SM38/HA/img/cov_53314.png
- SM38/HA/img/cov_53315.png
- SM38/HA/img/cov_53316.png
- SM38/HA/img/cov_53318.png
- SM38/HA/img/cov_53320.png
- SM38/HA/img/cov_53321.png
- SM38/HA/img/cov_53322.png
- SM38/HA/img/cov_53323.png
- SM38/HA/img/cov_53324.png
- SM38/HA/img/cov_53325.png
- SM38/HA/img/cov_53326.png
- SM38/HA/img/cov_53327.png
- SM38/HA/img/cov_53328.png
- SM38/HA/img/cov_53329.png
- SM38/HA/img/cov_53330.png
- SM38/HA/img/cov_53331.png
- SM38/HA/img/cov_53332.png
- SM38/HA/img/cov_53363.png
- SM38/HA/img/cov_53378.png
- SM38/HA/img/cov_53379.png
- SM38/HA/img/cov_53380.png
- SM38/HA/img/cov_53381.png
- SM38/HA/img/cov_53382.png
- SM38/HA/img/cov_53387.png
- SM38/HA/img/cov_53388.png
- SM38/HA/img/cov_53389.png
- SM38/HA/img/cov_53390.png
- SM38/HA/img/cov_53391.png
- SM38/HA/img/cov_53392.png
- SM38/HA/img/cov_53393.png
- SM38/HA/img/cov_53394.png
- SM38/HA/img/cov_53396.png
- SM38/HA/img/cov_53397.png
- SM38/HA/img/cov_53398.png
- SM38/HA/img/cov_53399.png
- SM38/HA/img/cov_53400.png
- SM38/HA/img/cov_53401.png
- SM38/HA/img/cov_53402.png
- SM38/HA/img/cov_53403.png
- SM38/HA/img/cov_53404.png
- SM38/HA/img/cov_53411.png
- SM38/HA/img/cov_53418.png
- SM38/HA/img/cov_53419.png
- SM38/HA/img/cov_53420.png
- SM38/HA/img/cov_53421.png
- SM38/HA/img/cov_53427.png
- SM38/HA/img/cov_53428.png
- SM38/HA/img/cov_53469.png
- SM38/HA/img/cov_53503.png
- SM38/HA/img/cov_53529.png
- SM38/HA/img/cov_53530.png
- SM38/HA/img/cov_53532.png
- SM38/HA/img/cov_53533.png
- SM38/HA/img/cov_53534.png
- SM38/HA/img/cov_53535.png
- SM38/HA/img/cov_53537.png
- SM38/HA/img/cov_53538.png
- SM38/HA/img/cov_53539.png
- SM38/HA/img/cov_53540.png
- SM38/HA/img/cov_53541.png
- SM38/HA/img/cov_53542.png
- SM38/HA/img/cov_53543.png
- SM38/HA/img/cov_53551.png
- SM38/HA/img/cov_53552.png
- SM38/HA/img/cov_53553.png
- SM38/HA/img/cov_53554.png
- SM38/HA/img/cov_53595.png
- SM38/HA/img/cov_53604.png
- SM38/HA/img/cov_53606.png
- SM38/HA/img/cov_53607.png
- SM38/HA/img/cov_53608.png
- SM38/HA/img/cov_53609.png
- SM38/HA/img/cov_53610.png
- SM38/HA/img/cov_53611.png
- SM38/HA/img/cov_53612.png
- SM38/HA/img/cov_53613.png
- SM38/HA/img/cov_53614.png
- SM38/HA/img/cov_53615.png
- SM38/HA/img/cov_53616.png
- SM38/HA/img/cov_53617.png
- SM38/HA/img/cov_53618.png
- SM38/HA/img/cov_53619.png
- SM38/HA/img/cov_53620.png
- SM38/HA/img/cov_53621.png
- SM38/HA/img/cov_53622.png
- SM38/HA/img/cov_53623.png
- SM38/HA/img/cov_53624.png
- SM38/HA/img/cov_53645.png
- SM38/HA/img/cov_53646.png
- SM38/HA/img/cov_53647.png
- SM38/HA/img/cov_53648.png
- SM38/HA/img/cov_53649.png
- SM38/HA/img/cov_53650.png
- SM38/HA/img/cov_53655.png
- SM38/HA/img/cov_53656.png
- SM38/HA/img/cov_53657.png
- SM38/HA/img/cov_53658.png
- SM38/HA/img/cov_53659.png
- SM38/HA/img/cov_53660.png
- SM38/HA/img/cov_53661.png
- SM38/HA/img/cov_53662.png
- SM38/HA/img/cov_53663.png
- SM38/HA/img/cov_53664.png
- SM38/HA/img/cov_53665.png
- SM38/HA/img/cov_53666.png
- SM38/HA/img/cov_53667.png
- SM38/HA/img/cov_53668.png
- SM38/HA/img/cov_53669.png
- SM38/HA/img/cov_53670.png
- SM38/HA/img/cov_53671.png
- SM38/HA/img/cov_53672.png
- SM38/HA/img/cov_53673.png
- SM38/HA/img/cov_53674.png
- SM38/HA/img/cov_53675.png
- SM38/HA/img/cov_53676.png
- SM38/HA/img/cov_53677.png
- SM38/HA/img/cov_53678.png
- SM38/HA/img/cov_53679.png
- SM38/HA/img/cov_53680.png
- SM38/HA/img/cov_53681.png
- SM38/HA/img/cov_53682.png
- SM38/HA/img/cov_53683.png
- SM38/HA/img/cov_53684.png
- SM38/HA/img/cov_53685.png
- SM38/HA/img/cov_53686.png
- SM38/HA/img/cov_53687.png
- SM38/HA/img/cov_53688.png
- SM38/HA/img/cov_53689.png
- SM38/HA/img/cov_53690.png
- SM38/HA/img/cov_53716.png
- SM38/HA/img/DenovoOnlyLogisticHistogram4981813248977602963.png
- SM38/HA/img/DenovoVerifiedLogisticHistogram6796361207803708921.png
- SM38/HA/img/ErrorHistogram7889217173053494950.png
- SM38/HA/img/ErrorPlotFigure5752970216640138921.png
- SM38/HA/img/FDRFigure6812499770690539697.png
- SM38/HA/img/q.png
- SM38/HA/img/ScoreHistogram1078101354087002879.png
- SM38/HA/img/ScorePlotFigure6260511389054329350.png
- SM38/HA/protein.html
- SM39/
- SM39/HP/
- SM39/HP/export.css
- SM39/HP/img/
- SM39/HP/img/cov_43542.png
- SM39/HP/img/cov_43543.png
- SM39/HP/img/cov_43544.png
- SM39/HP/img/cov_43545.png
- SM39/HP/img/cov_43546.png
- SM39/HP/img/cov_43548.png
- SM39/HP/img/cov_43549.png
- SM39/HP/img/cov_43554.png
- SM39/HP/img/cov_53234.png
- SM39/HP/img/cov_53236.png
- SM39/HP/img/cov_53237.png
- SM39/HP/img/cov_53239.png
- SM39/HP/img/cov_53241.png
- SM39/HP/img/cov_53302.png
- SM39/HP/img/cov_53308.png
- SM39/HP/img/cov_53314.png
- SM39/HP/img/cov_53315.png
- SM39/HP/img/cov_53316.png
- SM39/HP/img/cov_53318.png
- SM39/HP/img/cov_53320.png
- SM39/HP/img/cov_53321.png
- SM39/HP/img/cov_53322.png
- SM39/HP/img/cov_53323.png
- SM39/HP/img/cov_53324.png
- SM39/HP/img/cov_53325.png
- SM39/HP/img/cov_53326.png
- SM39/HP/img/cov_53327.png
- SM39/HP/img/cov_53328.png
- SM39/HP/img/cov_53329.png
- SM39/HP/img/cov_53330.png
- SM39/HP/img/cov_53331.png
- SM39/HP/img/cov_53332.png
- SM39/HP/img/cov_53378.png
- SM39/HP/img/cov_53382.png
- SM39/HP/img/cov_53398.png
- SM39/HP/img/cov_53399.png
- SM39/HP/img/cov_53400.png
- SM39/HP/img/cov_53401.png
- SM39/HP/img/cov_53403.png
- SM39/HP/img/cov_53404.png
- SM39/HP/img/cov_53406.png
- SM39/HP/img/cov_53418.png
- SM39/HP/img/cov_53657.png
- SM39/HP/img/cov_53658.png
- SM39/HP/img/cov_53659.png
- SM39/HP/img/cov_53660.png
- SM39/HP/img/cov_53661.png
- SM39/HP/img/cov_53662.png
- SM39/HP/img/cov_53663.png
- SM39/HP/img/cov_53664.png
- SM39/HP/img/cov_53665.png
- SM39/HP/img/cov_53666.png
- SM39/HP/img/cov_53667.png
- SM39/HP/img/cov_53668.png
- SM39/HP/img/cov_53669.png
- SM39/HP/img/cov_53670.png
- SM39/HP/img/cov_53671.png
- SM39/HP/img/cov_53672.png
- SM39/HP/img/cov_53673.png
- SM39/HP/img/cov_53674.png
- SM39/HP/img/cov_53675.png
- SM39/HP/img/cov_53676.png
- SM39/HP/img/cov_53677.png
- SM39/HP/img/cov_53678.png
- SM39/HP/img/cov_53679.png
- SM39/HP/img/cov_53680.png
- SM39/HP/img/cov_53681.png
- SM39/HP/img/cov_53682.png
- SM39/HP/img/cov_53683.png
- SM39/HP/img/cov_53684.png
- SM39/HP/img/cov_53685.png
- SM39/HP/img/cov_53687.png
- SM39/HP/img/cov_53698.png
- SM39/HP/img/cov_53723.png
- SM39/HP/img/cov_53782.png
- SM39/HP/img/cov_53783.png
- SM39/HP/img/cov_53784.png
- SM39/HP/img/cov_53785.png
- SM39/HP/img/cov_53786.png
- SM39/HP/img/cov_53787.png
- SM39/HP/img/cov_53788.png
- SM39/HP/img/cov_53789.png
- SM39/HP/img/cov_53790.png
- SM39/HP/img/cov_53791.png
- SM39/HP/img/cov_53792.png
- SM39/HP/img/cov_53793.png
- SM39/HP/img/cov_53794.png
- SM39/HP/img/cov_53795.png
- SM39/HP/img/cov_53796.png
- SM39/HP/img/cov_53797.png
- SM39/HP/img/cov_53798.png
- SM39/HP/img/cov_53799.png
- SM39/HP/img/cov_53800.png
- SM39/HP/img/cov_53801.png
- SM39/HP/img/cov_53802.png
- SM39/HP/img/cov_53803.png
- SM39/HP/img/cov_53804.png
- SM39/HP/img/cov_53805.png
- SM39/HP/img/cov_53806.png
- SM39/HP/img/cov_53807.png
- SM39/HP/img/cov_53808.png
- SM39/HP/img/cov_53809.png
- SM39/HP/img/cov_53810.png
- SM39/HP/img/cov_54142.png
- SM39/HP/img/cov_55331.png
- SM39/HP/img/cov_55332.png
- SM39/HP/img/cov_55333.png
- SM39/HP/img/cov_55341.png
- SM39/HP/img/cov_55342.png
[truncated: 1,124 more entries]
